# Supplementary material for: Abundance and Localization of Symbiotic Bacterial Communities in the Fly Parasitoid Spalangia cameroni
Source: Appl Environ Microbiol. 2022 Apr 14;88(9):e02549-21. doi: 10.1128/aem.02549-21 (PMC9088259; doi:10.1128/aem.02549-21)
Supplement: Supplemental file 2 — File S2. Download aem.02549-21-s0002.xlsx, XLSX file, 0.01 MB [file aem.02549-21-s0002.xlsx]

## Sheet: Stats
	Pairwise comparisons using Wilcoxon rank sum exact test
	P value adjustment method: holm
Wolbachia, both sexes								Rickettsia, both sexes						Sodalis, both sexes						Arsenophonus, both sexes
	All	W	WR	WRA	WRS				All	WR	WRA				All	S	WRS				All
W	0.0012	-	-	-	-			WR	0.02	-	-			S	0.2248	-	-			WRA	0.018
WR	1	0.0679	-	-	-			WRA	0.0078	0.2446	-			WRS	0.0078	0.3386	-
WRA	1	0.0071	1	-	-			WRS	0.3388	0.1963	0.6707			WS	0.071	0.2248	0.6016
WRS	1	8.9e-05	1	1	-
WS	0.1167	0.7236	1	1	0.2271
Wolbachia, males								Rickettsia, males						Sodalis, males						Arsenophonus, males
	All	W	WR	WRA	WRS				All	WR	WRA				All	S	WRS				All
W	0.065	-	-	-	-			WR	0.39	-	-			S	0.86	-	-			WRA	0.18
WR	0.898	0.065	-	-	-			WRA	0.47	0.72	-			WRS	0.16	0.26	-
WRA	1	0.065	1	-	-			WRS	1	0.72	1			WS	0.4	0.33	0.86
WRS	1	0.065	0.792	0.652	-
WS	0.065	0.468	0.519	0.961	0.065
Wolbachia, females								Rickettsia, females						Sodalis, females						Arsenophonus, females
	All	W	WR	WRA	WRS				All	WR	WRA				All	S	WRS				All
W	0.31	-	-	-	-			WR	0.3	-	-			S	0.48	-	-			WRA	0.17
WR	1	0.952	-	-	-			WRA	0.14	0.19	-			WRS	0.48	0.48	-
WRA	1	0.032	1	-	-			WRS	0.33	0.14	0.7			WS	0.48	0.29	0.55
WRS	1	0.032	0.571	1	-
WS	1	1	1	1	0.571
